# Supplementary material for: Establishment of inclusive single-cell transcriptome atlases from mouse and human tooth as powerful resource for dental research
Source: Front Cell Dev Biol. 2022 Oct 10;10:1021459. doi: 10.3389/fcell.2022.1021459 (PMC9590651; doi:10.3389/fcell.2022.1021459)
Supplement: Supplementary file 1 [file DataSheet1.ZIP]

Archive with 2 entries (2 files):
- Hermans - Tooth Atlas - FrontCellDevBiol - supplementary materials.docx
- __MACOSX/._Hermans - Tooth Atlas - FrontCellDevBiol - supplementary materials.docx
